# Supplementary material for: Exploration of Synergistic Pesticidal Activities, Control Effects and Toxicology Study of a Monoterpene Essential Oil with Two Natural Alkaloids
Source: Toxins (Basel). 2023 Mar 25;15(4):240. doi: 10.3390/toxins15040240 (PMC10142011; doi:10.3390/toxins15040240)
Supplement: Supplementary file 1 [file toxins-15-00240-s001.zip]

Archive with 1 entries (1 files):
- toxins-2134122-supplementary.pdf
